# Supplementary material for: Efficacy of Clostridium butyricum Supplementation Combined with Phototherapy for Neonatal Hyperbilirubinemia: A Systematic Review and Meta-Analysis
Source: Microorganisms. 2025 Jun 20;13(7):1441. doi: 10.3390/microorganisms13071441 (PMC12300382; doi:10.3390/microorganisms13071441)
Supplement: Supplementary file 1 [file microorganisms-13-01441-s001.zip]

Archive with 5 entries (5 files):
- microorganisms-3706894-supplementary/Supplementary File 1. PRISMA 2020 Checklist.docx
- microorganisms-3706894-supplementary/Supplementary File 2. Search strategy for each database.docx
- microorganisms-3706894-supplementary/Supplementary File 3. Adverse events.docx
- microorganisms-3706894-supplementary/Supplementary File 4. Outcome measurement & Result (p -value).docx
- microorganisms-3706894-supplementary/Supplementary File 5. Sensitivity analysis.docx
